# Supplementary material for: Morphological and Structural Details of Tomato Seed Coat Formation: A Different Functional Role of the Inner and Outer Epidermises in Unitegmic Ovule
Source: Plants (Basel). 2022 Apr 19;11(9):1101. doi: 10.3390/plants11091101 (PMC9104524; doi:10.3390/plants11091101)
Supplement: Supplementary file 1 [file plants-11-01101-s001.zip]

Archive with 1 entries (1 files):
- plants-1676140-supplementary.pdf
